# Supplementary material for: The Underlying Rab Network of MRGPRX2-Stimulated Secretion Unveils the Impact of Receptor Trafficking on Secretory Granule Biogenesis and Secretion
Source: Cells. 2024 Jan 1;13(1):93. doi: 10.3390/cells13010093 (PMC10778293; doi:10.3390/cells13010093)
Supplement: Supplementary file 1 [file cells-13-00093-s001.zip]

Archive with 1 entries (1 files):
- cells-2779407-supplementary.pdf
